# Supplementary material for: Biosynthesis of the nitrogenase active-site cofactor precursor NifB-co in Saccharomyces cerevisiae
Source: Proc Natl Acad Sci U S A. 2019 Nov 25;116(50):25078–86. doi: 10.1073/pnas.1904903116 (PMC6911178; doi:10.1073/pnas.1904903116)
Supplement: Supplementary File [file pnas.1904903116.sd01.xlsx]

## Sheet: Table S1
Domain	Phylum	Organism	Uniprot number	Length (aa)	Mass (kDa, no tag)	Mass (kDa, with TS-tag)	pI	Inst. ind.	SAM-radical domain	NifX-like domain	Protein sequence	DNA sequence (Yeast optimized with BamHI-BstEII/XhoI sites)
archaea	euryarchaeota	Methanocaldococcus infernus (strain DSM 11812)	D5VRM1	302	35	38.2	9.02	36.7	YES	-	MEKMSKFSHLLKAHPCFNEKVHDKYGRVHLPVAPRCNIACKFCKRSVSKECCEHRPGVSLGVLKPEDVEDYLKKILKEMPNIKVVGIAGPGDSLFNKETFETLKIIDEKFPNLIKCISTNGLLLSKYYKDLANLNVRTITVTVNAIKPEILEKIVDWVYYDKKLYRGLEGAKLLIEKQIEGIKKASEEDFIIKINTVLIPEINMDHVVEIAKFFKDYAYVQNIIPLIPQYKMKELRAPTCEEIKKVRKECEKYIPQFRACGQCRADAVGLIKEKELLKEFFKEKNKEKNIKLEVFDLKHFSH	GGATCCATGGAAAAGATGTCCAAGTTCTCCCATTTGTTGAAAGCTCATCCATGCTTCAACGAAAAGGTTCATGATAAGTACGGTAGAGTTCATTTGCCAGTTGCTCCAAGATGTAACATTGCTTGTAAGTTCTGCAAGAGGTCCGTTTCTAAAGAATGTTGTGAACATAGACCAGGTGTTTCTTTGGGTGTTTTGAAACCAGAAGATGTTGAGGACTACCTGAAAAAGATCTTGAAAGAGATGCCAAACATCAAGGTTGTTGGTATTGCTGGTCCTGGTGATTCTCTGTTTAACAAAGAAACTTTCGAAACCCTGAAGATCATCGACGAAAAGTTTCCCAACTTGATTAAGTGCATTTCCACCAACGGTCTGTTGTTGTCTAAGTACTACAAGGATTTG…
archaea	euryarchaeota	Methanosarcina acetivorans (strain DSM 2834)	Q8TIF7	323	36.2	39.4	5.78	44.45	YES	-	MPEENQPIKEKNNGPILGEELLRKISEHPCYDKNAQHKYGRIHLAVAPACNIQCNFCVREFDCVNESRPGVTSKVLTPEEALEKTKQILAEYPFIKVVAIAGPGDPLANDETFETFELIRNEFPEITLCMSTNGLMLPEKLPEILRTGVSTLTVTVNAIDPEIQAKIVDHIFYHGKVYKGVEAAKIQIKNQLDGIKAAIDAGIVVKVNTVLIPGINDKHIIEIAKKLNELGVYIMNVMPLINQGAFADLEPPTPEERKAVQEACEPYVMQMRHCRQCRADAYGLLAQDMSQMSEERRKVIKIQTKEDMEKARAVLEKNGKKEA	GGATCCATGCCAGAAGAAAACCAGCCAATCAAAGAAAAGAACAACGGTCCAATTTTGGGCGAAGAGTTGTTGAGAAAGATTTCTGAACATCCATGCTACGATAAGAACGCCCAACATAAGTATGGTAGAATTCATTTGGCTGTTGCTCCAGCTTGTAACATCCAATGTAATTTCTGCGTTAGAGAATTCGACTGCGTCAATGAATCTAGACCAGGTGTTACTTCTAAGGTTTTGACTCCAGAAGAAGCTTTGGAAAAGACCAAGCAAATTTTGGCTGAATACCCATTCATTAAGGTTGTTGCTATTGCTGGTCCAGGTGATCCATTGGCTAATGACGAAACTTTTGAAACCTTCGAGTTGATCAGAAACGAATTCCCAGAAATCACCTTGTGTATGTCT…
archaea	euryarchaeota	Methanothermobacter thermautotrophicus (strain DSM 1053)	O27899	288	32.5	35.7	7.13	29.71	YES	-	MPDQRQTRFAHITKAHPCFNEKLHDRVGRVHVPIAPRCNIHCKFCTRDINECERRPGVTGRLMTADDAIKHVEKVKEEMPISVIGVAGPGDALANEETFEFFKKASKKFPDLLKCMSTNGLLLPDRADELAELGINTVTVTVNAVDPEIGEKIYSFVVYKDKVYHGREAFEVLSRNQLEGIEKLAERGIIVKVNSVLIPGLNDEHIVDIAREVKKRGASLMNIIPLIPMGEMKDYPRPTCEQIERVRNEVEKIIPVFRACTQCRADAYGIPGKKEADKHLDMTPASHY	GGATCCATGCCAGATCAAAGACAAACCAGATTCGCTCATATTACTAAGGCTCATCCATGCTTCAACGAAAAGTTGCATGATAGAGTTGGTAGAGTTCATGTTCCAATTGCTCCAAGATGTAACATCCATTGCAAGTTCTGTACCAGAGATATCAACGAATGTGAAAGACGTCCAGGTGTTACTGGTAGATTGATGACTGCTGATGATGCTATTAAGCACGTCGAAAAGGTCAAAGAAGAAATGCCAATTTCCGTTATTGGTGTTGCTGGTCCAGGTGATGCTTTGGCTAATGAAGAAACTTTCGAGTTCTTCAAGAAGGCCTCTAAGAAGTTTCCAGATTTGTTGAAGTGTATGTCCACCAACGGTTTGTTGTTGCCAGATAGAGCTGATGAATTGGCT…
bacteria	a-proteobacteria	Rhizobium leguminosarum bv. trifolii (strain WSM2304)	B6A0Y0	363	40	43.2	5.44	45.44	YES	-	MRKVARIAPAADKSEATNFGGYGSLSDGSSVSTAIDPATYENIKDHPCFSRDAHRNYARLHLAVAPACNIQCNYCNRKYDCANESRPGVASHRLTPDQALRKTMAVASEVPQLSVVGIAGPGDACYDWNKTKATLIPIAREIPDIKLCVSTNGLALPDRVEELVDMNVGHVTITVNMVDPNIGTKIYPWIFYQGRHYNGIEAAKILHERQMLGLEMLTERGILTKINSVVIPGVNDEHLIEVNKWVKDRGALVHNIMPLISKASHGTFYGLNGQRSAAPFELTALRDRLEGTTEVMRHCRHCRSDAIGLLSYDRAREFTLAQLPAEPTYDEEKRRAFRQLIEREQGSQILQAGDAITAGFSAA	GGATCCATGAGAAAGGTTGCTAGAATTGCTCCAGCTGCTGATAAGTCTGAAGCTACTAATTTTGGTGGTTACGGTTCTTTGTCTGATGGTTCTTCTGTTTCTACTGCTATTGATCCAGCTACCTACGAAAACATTAAGGATCATCCATGCTTTTCCAGAGATGCCCATAGAAATTATGCCAGATTGCATTTGGCTGTTGCACCAGCTTGTAACATTCAATGTAACTACTGCAACAGAAAGTACGATTGCGCTAATGAATCTAGACCAGGTGTTGCTTCTCATAGATTGACTCCAGATCAAGCTTTGAGAAAGACTATGGCAGTTGCTTCTGAAGTTCCACAATTGTCTGTTGTTGGTATTGCTGGTCCAGGTGATGCTTGTTATGATTGGAACAAAACT…
bacteria	a-proteobacteria	Desulfovibrio vulgaris (strain DSM 19637)	B8DJB4	325	33.5	36.7	7.68	44.81	YES	-	MNAGDSRHPCFTAGAHGTHARIHLPVAAACNIRCGYCDRRHDCVNESRPGVTSRVLDPVQAAQLVGRAVAALPHLSVVGIAGPGDPLASPGPTLETLALVRRAHPGLLLCLSTNGLALPDHVDALVALGVGHVTVTLNAVDPEVGARLYAHVTGGDGRELHGAEGAAHLLARQEEGLSRLARAGIAVKVNTVVVPGVNDDHVEAVARRAAALGASLMNCIGLIPVAGTPLGGVDAPGPRLMDAVRAAAGRHLPQMRHCARCRADAAGLLGDGGTLGGLGLLPTRANHLRRRHGLPDMSDMPDMPDMPDMPDMPGMPPCAGRRRCD	GGATCCATGAACGCTGGTGATTCTAGACATCCATGTTTTACTGCTGGTGCTCATGGTACTCATGCTAGAATTCATTTGCCAGTTGCTGCTGCTTGTAACATTAGATGTGGTTATTGTGATAGAAGGCACGATTGTGTCAATGAATCTAGACCAGGTGTTACCTCCAGAGTTTTAGATCCAGTTCAAGCTGCTCAATTGGTTGGTAGAGCTGTTGCTGCTTTGCCACATTTGTCTGTTGTTGGTATTGCTGGTCCAGGTGATCCATTGGCTTCTCCAGGTCCAACTTTGGAAACTTTGGCTTTGGTTAGAAGGGCTCATCCAGGTTTGTTGTTGTGTTTGTCTACTAATGGTTTGGCCTTGCCAGATCATGTTGATGCTTTGGTTGCTTTAGGTGTTGGT…
bacteria	a-proteobacteria	Bradyrhizobium diazoefficiens (strain USDA 110)	P06770	499	54.9	58.1	8.61	36.18	YES	YES	MQSITEHKGCRASAKTGRASCGSQAGRGDLPVEIWERVKNHPCYSEDAHHHYARMHVAVAPACNIQCNYCNRKYDCANESRPGVVSEKLTPEQAVRKVIAVATTIPQMTVLGIAGPGDALANPAKTFKTLALVTEAAPDIKLCLSTNGLALPDYVDTIVRAKVDHVTITINMVDPEIGAKIYPWIFFNHKRYTGIEAARILTNRQLQGLEMLSERGILCKINSVMIPNINDDHLVEVNKAVTSRGAFLHNIMPLISVPEHGTAFGLNGQRGPTAQELKTLQDACEGKINMMRHCRQCRADAVGLLGEDRSAEFTNDQVMKMDVHYDLEMRKAYQKRVENERVSKVAAGQKELAGVSGEMSAITVLVAVATKGSGLINEHFGHAKEFQLYELSTSGAKFV…	GGATCCATGCAGTCTATCACTGAACATAAGGGTTGTAGAGCTTCAGCTAAAACTGGTAGAGCATCTTGTGGTTCTCAAGCTGGTAGAGGTGATTTGCCAGTTGAAATTTGGGAACGTGTTAAGAACCATCCATGCTATTCTGAAGATGCCCATCATCATTATGCCAGAATGCATGTTGCTGTTGCTCCAGCTTGTAACATTCAATGTAACTACTGCAACAGAAAGTACGATTGCGCTAATGAATCTAGACCAGGTGTTGTTTCTGAAAAGTTGACTCCAGAACAAGCCGTTAGAAAGGTTATTGCAGTTGCTACTACTATCCCACAAATGACCGTTTTGGGTATTGCTGGTCCAGGTGATGCTTTGGCTAATCCAGCAAAAACTTTTAAGACCTTGGCC…
bacteria	a-proteobacteria	Rhizobium leguminosarum bv. trifolii (strain WSM1325)	C6B4Y4	490	53.6	56.8	6.39	41.34	YES	YES	MSRGMSTFRITDTAPAACESEATAFGDYPPSSRGSSEPDALAPAIREKIKDHPCFSREAHLYFARMHLAVAPACNIQCNYCNRKYDCANESRPGVASHRLTPDQALRRAIAVANEVPQLSVVGIAGPGDACYDWRKTKATLIPIAREITDVKLCISTNGLALPEHVDELVDMNVGHVTITINMVDPKIGTEIYPWIFYDGRRYNGIDASRILHERQMLGLEMLTERGILTKVNSVMIPGVNDEHLIEVNKWVKDRGAFMHNVMPLISEPSNGTLYGLNGQRCPTPSELIALRDRLEGNTKVMRHCRQCRSDAVGLLSDDRAHEFTISQLPAEATNDSGKRHAYRKLIERERRGQTLEARGAAIPVSAPSDELLLIAVTTNGGGRVNEHFGHAQEIQIFS…	GGATCCATGTCCAGAGGTATGTCTACCTTCAGAATTACTGATACTGCTCCAGCTGCTTGTGAATCTGAAGCTACTGCTTTTGGTGATTATCCACCTTCTTCAAGAGGTTCTTCTGAACCAGATGCTTTGGCTCCAGCTATTAGAGAAAAGATTAAGGATCATCCATGCTTCTCAAGAGAAGCTCACTTGTATTTTGCCAGAATGCACTTGGCTGTTGCTCCAGCATGTAATATTCAATGTAACTACTGCAACAGAAAGTACGATTGCGCTAATGAATCTAGACCAGGTGTTGCTTCTCATAGATTGACTCCAGATCAAGCTTTGAGAAGGGCTATTGCTGTTGCTAATGAAGTTCCACAATTGTCCGTTGTTGGTATTGCTGGTCCAGGTGATGCTTGT…
bacteria	a-proteobacteria	Sinorhizobium meliloti (strain 1021)	P09824	490	54.2	57.4	6.7	36.12	YES	YES	MSTPMILRESRTSTTFSDQLLENAKSVGCSPPSTAPGDIDPGTWDKIKNHPCFSEEAHHYFARMHVAVAPACNIQCNYCNRKYDCANESRPGVASEKLTPDQAVRKVIAVANEVPQLSVLGIAGPGDACYDWKKTRATFERVAREIPDIRLCISTNGLSLPDHVDELAEMNVDHVTITINMVDPRVGVKIYPWIYYGQRRHTGIDAARILHERQMLGLEMLAERGILTKVNSVMIPGVNDEHLIEVNKVVKGRGALLHNVMPLISNRIHGTYYGLTGQRGPEAFELQALQDRLEGTKLMRHCRHCRADAIGLLGDDRGHEFTLAEIPDEITYDASKRQAYRQLVARERGDHLVAKNEANRTVMSVEYGGSLLIAVATKGGGRINEHFGHAKEFHVYTVS…	GGATCCATGTCTACCCCAATGATCTTGAGAGAATCTAGAACTTCTACCACCTTCTCTGATCAGTTGTTGGAAAATGCTAAGTCTGTTGGTTGTTCTCCACCATCTACTGCTCCAGGTGATATTGATCCAGGTACTTGGGATAAGATTAAGAACCATCCATGCTTCTCTGAAGAAGCCCATCATTATTTTGCCAGAATGCATGTTGCTGTTGCTCCAGCTTGTAACATTCAATGTAACTACTGCAACAGAAAGTACGATTGCGCTAATGAATCTAGACCAGGTGTTGCTTCTGAAAAGTTGACTCCAGATCAAGCTGTTAGAAAGGTTATTGCCGTTGCTAATGAAGTCCCACAATTGTCTGTTTTGGGTATTGCTGGTCCTGGTGATGCTTGTTATGAT…
bacteria	a-proteobacteria	Gluconacetobacter diazotrophicus (strain PAl 5)	A9H5T3	490	53.4	56.6	5.44	38.31	YES	YES	MAQLISLDTLATGGVEQMRSALEEGGCSSSSCGSSEGPADMAPEIWEKVKDHPCYSEEAHHYFARMHVAVAPACNIQCNYCNRKYDCANESRPGVVSEKLTPVQARRKVISVANSVPQFSVLGIAGPGDACYDWKKTRETFELIANDIPDVKLCLSTNGLSLPDRVDEIARMNIDHVTITINMVDPEIGTKIYPWIFYQNRRWTGLEASRILHERQMLGLEMLVARNILVKVNSVMIPGINDEHLIEVNRVVKGKGAFLHNIMPLISDPAHGTHFGLTGQRGPRAAELKALQDRLSDGTKLMRHCRQCRADAVGLLGEDRGQEFTMDQVAEEVTYDPSLRETYREVVAQERGEHMNQRRAADAALADMTSEAPVLVAVATKGGGRINQHFGHAREFQVY…	GGATCCATGGCCCAATTGATTTCTTTGGATACTTTGGCTACTGGTGGTGTCGAACAAATGAGATCTGCTTTGGAAGAAGGTGGTTGTTCTTCTTCTTCATGTGGTTCATCTGAAGGTCCAGCTGATATGGCTCCAGAAATTTGGGAAAAAGTTAAGGATCATCCATGCTACTCTGAAGAAGCTCATCATTACTTTGCCAGAATGCATGTTGCTGTTGCTCCAGCTTGTAACATTCAATGTAACTACTGCAACAGAAAGTACGATTGCGCTAATGAATCTAGACCAGGTGTTGTTTCTGAAAAGTTGACTCCAGTTCAAGCCAGAAGAAAGGTTATCTCTGTTGCTAATTCTGTCCCACAATTCTCCGTTTTGGGTATTGCTGGTCCAGGTGATGCTTGT…
bacteria	a-proteobacteria	Rhodopseudomonas palustris (strain CGA009)	Q6N0X9	518	56.4	59.6	5.97	35.04	YES	YES	MSKLLQLHDFSALGTTSFDEMRKSAAQSGCSSKGGVGKTGCGSAAGPSDLPPEVWEKVKNHPCYSEQAHHHFARMHVAVAPACNIQCNYCNRKYDCANESRPGVVSEKLTPEQAARKVVAVASTIPQMTVLGIAGPGDALANPAKTFKTFELVTETAPDIKLCLSTNGLMLPDYVEQIAAMKVDHVTITINMVDPEVGAKIYPWIFYNHRRYTGVEASKILSERQLLGLEMLVARGILVKVNSVMIPGINDEHLIEVNKAVKSRGAFLHNIMPLISEAEHGTAFGLSGQRGPTAQELKALQDACEGEMNMMRHCRQCRADAVGLLGEDRSAEFTTEKVMAMDVEYDLAARQAYQAKVEAERDAIAVAKQRELEKLADETATIKIQVAIATKGGGVINEH…	GGATCCATGTCCAAGTTGTTGCAGTTGCATGATTTTTCTGCTTTGGGTACTACTTCCTTCGACGAAATGAGAAAATCTGCTGCTCAATCTGGTTGCTCATCTAAAGGTGGTGTTGGTAAAACTGGTTGTGGTTCTGCTGCTGGTCCATCTGATTTGCCACCAGAAGTTTGGGAAAAAGTTAAGAACCATCCATGCTACTCTGAACAAGCTCATCATCATTTTGCCAGAATGCATGTTGCTGTTGCTCCAGCTTGTAACATTCAATGTAACTACTGCAACAGAAAGTACGATTGCGCTAATGAATCTAGACCAGGTGTTGTTTCTGAAAAGTTGACTCCAGAACAAGCTGCTAGAAAAGTTGTAGCTGTTGCTTCTACTATTCCACAAATGACCGTTTTG…
bacteria	a-proteobacteria	Rhodobacter capsulatus (strain ATCC BAA-309)	D5ANH7	497	53.7	56.9	5.63	34.75	YES	YES	MSDNVVALGTLAIGSKESLSAALAAGGCSATGSATGCGSKEKPEDMDPATWAKVKDHPCYSEEAHHYFARMHVSVAPACNIQCNYCNRKYDCSNESRPGVVSERLTPEEAARKVIAVANEVPQLSVLGIAGPGDSAYDWLKTKETFRLVTAQIPDIKLCLSSNGLALPDHLDELVEMNVDHVTITINMIDPEVGAKIYPWIFYNRKRIYGVEASRILHERQMAALDGLVARGILVKVNSVLIPGINDAHLLEVNREVKRRGAFLHNIMPLISAPEHGTHFGLTGQRGPTAAELLAVQEACAGGANLMKHCRQCRADAVGLLGEDRGQEFTLDLVPEAPVYDPAARETYRDWVGAEREDRRAAAEAAQAATEAACAASSPKLLVAVTTQGGGRINQHFGH…	GGATCCATGTCCGATAACGTTGTTGCTTTGGGTACTTTGGCTATCGGTTCTAAAGAATCTTTGTCTGCTGCTTTGGCTGCTGGTGGTTGTTCTGCTACTGGTTCAGCTACAGGTTGTGGTTCAAAAGAAAAACCAGAAGATATGGACCCAGCTACTTGGGCTAAAGTTAAGGATCATCCATGTTACTCTGAAGAAGCCCATCATTACTTTGCCAGAATGCATGTTTCTGTTGCTCCAGCTTGTAACATTCAATGTAACTACTGCAACCGTAAATACGACTGCTCTAATGAATCTAGACCAGGTGTTGTTTCTGAAAGATTGACTCCAGAAGAAGCTGCCAGAAAAGTTATTGCTGTTGCTAATGAAGTCCCACAGTTGTCTGTTTTGGGTATTGCTGGT…
bacteria	chlorobi	Chlorobaculum tepidum (strain DSM 12025) (Chlorobium tepidum)	Q8KC85	424	46.8	50	5.76	47.25	YES	YES	MTLNIKNHPCFNDSSRHTYGRIHLPVAPKCNIQCNYCNRKFDCMNENRPGITSKVLSPRQALYYLDNALKLSPNISVVGIAGPGDPFANPEETMETLRLVREKYPEMLLCVATNGLDMLPYIEELAELQVSHVTLTINAIDPEIGQEIYAWVRYQKKMYRDRQAAELLLENQLAALQKLKRYGVTAKVNSIIIPGVNDQHVIEVARQVASMGADILNALPYYNTTETVFENIPEPDPMMVRKIQEEAGKLLPQMKHCARCRADAVGIIGEINSDEMMAKLAEAALMPKNPDEHRPYIAVASLEGVLINQHLGEADRFLVYALDEEKKSCTLVDSRQAPPPGGGKLRWEALAAKLSDCRAVLVNSAGDSPQSVLKASGIDVMSIEGVIEEAVYGVFTGQN…	GGATCCATGACCCTGAACATTAAGAACCATCCATGCTTCAACGATTCCTCTAGACATACTTACGGTAGAATCCATTTGCCAGTTGCTCCAAAGTGTAACATTCAATGTAACTACTGCAACAGAAAGTTCGACTGCATGAACGAAAACAGACCAGGTATTACTTCCAAGGTTTTGTCTCCAAGACAAGCCTTGTACTACTTGGATAATGCTTTGAAGTTGAGCCCAAACATCTCCGTTGTTGGTATTGCTGGTCCAGGTGATCCTTTTGCTAATCCTGAAGAAACTATGGAAACCTTGAGATTGGTCAGAGAAAAGTACCCAGAAATGTTGTTGTGTGTTGCTACCAATGGTTTGGATATGTTGCCTTACATCGAAGAATTGGCCGAATTGCAAGTTTCT…
bacteria	cyanobacteria	Nostoc sp. (strain PCC 7120)	P20627	475	52.9	56.1	6.33	43.1	YES	YES	MTPPVTGSSVTESTPTKAKSGGCGCDTSTTVEMDEKLQERIAKHPCYSEEAHHHYARMHVAVAPACNIQCNYCNRKYDCANESRPGVVSELLTPEEAAHKVLVIAGKIPQMTVLGIAGPGDPLANPEKTFRTFELIADKAPDIKLCLSTNGLMLPEYVDRIKQLNIDHVTITLNTIDPEIGAQIYSWVHYKRRRYRGAEGARILLEKQMEGLQALREADILCKVNSVMIPGINDQHLVEVNKMIREQGAFLHNIMPLISAPEHGTHFGLTGQRGPSQKELKSVQDQCSGNMKMMRHCRQCRADAVGLLGEDRSQEFTKDKFLEMAPEYDFDKRQEVHEGIEKFRVELKVAKEKVLAGKEKTANNPKILVAIATKGGGLVNQHFGHAKEFQVYEVDGSEV…	GGATCCATGACTCCTCCAGTTACTGGTTCTTCTGTTACTGAATCTACTCCAACTAAGGCTAAATCTGGTGGTTGTGGTTGTGATACTTCTACTACTGTTGAAATGGACGAGAAGTTGCAAGAAAGAATTGCTAAACATCCATGCTACTCTGAAGAGGCTCATCATCATTATGCTAGAATGCATGTTGCTGTTGCTCCAGCTTGTAACATTCAATGTAACTACTGCAACAGAAAGTACGATTGCGCTAATGAATCTAGACCAGGTGTTGTCTCTGAATTATTGACTCCAGAAGAAGCTGCTCACAAGGTTTTGGTTATTGCTGGTAAAATTCCACAGATGACCGTTTTAGGTATTGCAGGTCCAGGTGATCCATTGGCTAATCCAGAAAAAACTTTCAGG…
bacteria	cyanobacteria	Gloeothece sp. KO68DGA	A2V895	490	54.1	57.3	6.58	41.27	YES	YES	MLQSTGLINADASTAKKATPPGTSFIPETKGDCACPSSGDSSQTLDASIQERIAKHPCYSEDAHHHYARMHVAVAPACNIQCNYCNRKYDCANESRPGVVSEVLTPEEAAHKALVIGGKIPQMTVLGIAGPGDPLANPKQTFRTFELVADKAPDIKLCLSSNGLMVPEYVDRIKELNIDHVTLTINMIDPEIGAKIYPWVRYNRKRYKGVEGVKILHEKQMEALDALKEADILCKVNSVMIPGINDEHLAEVNEVIRSKGAFLHNIMPLISAPEHGTHFGLTGQRGPTPKELKALQDKCSGNMKMMRHCRQCRADAVGLLGEDRSQEFTKDKFLEMAPEYDVAQRQEVHANIEKFTAEVKAAKAHQKAEKQANAPKILLAVATKGNRLVNQHFGHAKEF…	GGATCCATGTTGCAATCTACCGGTTTGATTAACGCTGATGCTTCTACTGCTAAAAAAGCTACTCCACCAGGTACATCTTTCATCCCAGAAACAAAAGGTGATTGTGCTTGTCCATCTTCTGGTGATTCTTCTCAAACTTTGGATGCCTCCATTCAAGAAAGAATTGCTAAACATCCATGCTACTCCGAAGATGCTCATCATCATTATGCTAGAATGCATGTTGCTGTTGCTCCAGCTTGTAACATTCAATGTAACTACTGCAACAGAAAGTACGATTGCGCTAATGAATCTAGACCAGGTGTTGTTTCTGAAGTTTTGACTCCAGAAGAAGCTGCTCATAAGGCTTTGGTTATTGGTGGTAAAATTCCACAAATGACCGTTTTGGGTATTGCTGGTCCA…
bacteria	cyanobacteria	Cyanothece sp. (strain PCC 8801)	B7JWX7	491	54	57.2	6.73	41.51	YES	YES	MLQSTGLINSDSSAAKQAKPCGGSSAHKSPGASGCSSSNTQAIAPDIQERIAKHPCYSEDAHHHYARLHVAVAPACNIQCNYCNRKYDCANESRPGVVSEVLTPEEAAHKALVIAGKIPQMTVLGIAGPGDPLANPEQTFRTFELVAEKAPDIKLCLSSNGLMLPDYIDRIKELKIDHVTLTINMIDPEIGEKIYPWVRFNRKRYKGLEGVKILHERQMESLDALREANILCKVNSVMIPGINDHHLAEVNELIRSKGAFLHNIMPLISAPEHGTHFGLTGQRGPTPKELKTVQDSCSGNMKMMRHCRQCRADAVGLLGEDRSQEFTKDKFLEMTPEYDLAKRQEVHEDIEKFTAEVKAAKAQVAASKKASGTKILVAVATKGNRLVNQHFGHAKEFQI…	GGATCCATGTTGCAATCTACCGGTTTGATCAACTCTGATTCTTCTGCTGCTAAACAAGCTAAACCATGTGGTGGTTCTTCAGCTCATAAGTCTCCAGGTGCTTCAGGTTGTTCTTCATCTAATACTCAAGCTATTGCCCCAGACATCCAAGAAAGAATTGCTAAACATCCATGCTACTCCGAAGATGCTCATCATCATTATGCTAGATTGCATGTTGCTGTTGCTCCAGCTTGTAACATTCAATGTAACTACTGCAACAGAAAGTACGATTGCGCTAATGAATCTAGACCAGGTGTTGTTTCTGAAGTTTTGACTCCAGAAGAAGCTGCTCATAAGGCTTTGGTTATTGCTGGTAAAATTCCACAAATGACCGTTTTGGGTATTGCAGGTCCAGGTGAT…
bacteria	cyanobacteria	Cyanothece sp. (strain ATCC 51142)	A1KYD1	490	54.2	57.4	6.68	40.99	YES	YES	MLQSTGLINTDASTANPTTAPGTSFIPKAKGDCACPSSGDSTQTIDAKIQERIAKHPCYSEDAHHHYARMHVAVAPACNIQCNYCNRKYDCANESRPGVVSEVLTPEEAAHKALVIGGKIPQMTVLGIAGPGDPLANPKQTFRTFELVADKAPDIKLCLSSNGLMLPEYVDRIKELNIDHVTLTINMIDPEIGEKIYPWVRYNRKRYKGIEGVKILHEKQMESLDALKEADILCKVNSVMIPGINDEHLAEVNEVIRSKGAFLHNIMPLISAPEHGTHFGLTGQRGPTPKELKALQDKCSGNMKMMRHCRQCRADAVGLLGEDRSQEFTKDKFLEMAPEYDVAQRQEVHANIEKFTAEFKATKAQQKAQKKANAPKILVAVATKGNRLVNQHFGHAKEF…	GGATCCATGTTGCAATCTACCGGTTTGATTAACACTGATGCTTCTACTGCTAATCCAACTACTGCTCCAGGTACTTCTTTTATTCCAAAAGCTAAAGGTGATTGCGCTTGTCCATCTTCTGGTGATTCTACTCAAACTATTGATGCCAAGATCCAAGAAAGAATTGCTAAGCACCCATGCTATTCTGAAGATGCTCATCATCATTACGCCAGAATGCATGTTGCTGTTGCTCCAGCTTGTAACATTCAATGTAACTACTGCAACAGAAAGTACGATTGCGCTAATGAATCTAGACCAGGTGTTGTTTCTGAAGTTTTGACTCCAGAAGAAGCTGCTCATAAGGCTTTGGTTATTGGTGGTAAAATTCCACAAATGACCGTTTTGGGTATTGCTGGTCCA…
bacteria	cyanobacteria	Anabaena variabilis	Q44481	484	54	57.2	6.58	43.32	YES	YES	MTPPPTGLLTSATPQTKTQPKSNSCGCSSKTDTTTGLDEKIKARIEKHPCYSEEAHHHYARMHVAVAPACNIQCNYCNRKYDCANESRPGVVSELLTPEEAAHKVLVIAGKIPQMTVLGIAGPGDPLANPEKTFRTFELIAEKAPDIKLCLSTNGLMLPDYVDRIKQLNIDHVTITINMVDPEIGTKIYPWVHYRRKRYKGIEAAQILHEKQMEGLQALQEADILCKVNSVMIPGINDEHLVEVNQVIRSKGAFLHNIMPLISAPEHGTHFGLTGQRGPTAKELKQIQDNCAGNMKMMRHCRQCRADAVGLLGEDRSQEFTKEKFMEMAPEYNLEQRQTVHAGIEKSQKEIQVVKEKVVETLQTTSFNNSPKILVAVATKGGGLVNQHFGHAKEFMIYE…	GGATCCATGACTCCACCACCAACTGGTTTGTTGACTTCTGCTACTCCACAAACAAAAACCCAACCTAAGTCTAACTCTTGCGGTTGTTCTTCTAAAACTGATACCACTACTGGTCTGGACGAAAAGATTAAGGCCAGAATTGAAAAACACCCATGCTACTCTGAAGAGGCTCATCATCATTATGCTAGAATGCATGTTGCTGTTGCTCCAGCTTGTAACATTCAATGTAACTACTGCAACAGAAAGTACGATTGCGCTAATGAATCTAGACCAGGTGTTGTCTCTGAATTATTGACTCCAGAAGAAGCTGCTCACAAGGTTTTGGTTATTGCTGGTAAAATTCCACAGATGACCGTTTTAGGTATTGCAGGTCCAGGTGATCCATTGGCTAATCCAGAA…
bacteria	cyanobacteria	Synechococcus sp. (strain JA-3-3Ab) (Cyanobacteria bacterium Yellowstone A-Prime)	Q2JTL3	478	53.4	56.6	8.45	54.5	YES	YES	MPPLSTPPRQGSPFPSACACSSSPRQALPPHLQQRIATHPCYSEAAHHHYARMHVAVAPACNIQCNYCNRKFDCANESRPGVVSELLTPAEAAHKVLVIAGKIPQLTVVGIAGPGDPLANPKQTFETFARIAEKAPDLKLCLSTNGLMLPDYIDEIKRLNIDHVTLTINMVDPEIGARIYPWIRWRRKRIRGVEAARILHERQMESLDLLREADILCKVNSVLIPGINDTHLLEVNRVIQEKGAFLHNIMPLISAPEHGTYFGLIGQRGPTPQELKALQDRCSGNMRMMRHCRQCRADAVGLLGEDRSQEFTKERFMQMTPEYDPEKRRQVQASIAQLQAQQQSTPTHWTADLPPDSPSILVAVASKGGGLVNRHFGHAREFLIYEVNARGAQFVGHRK…	GGATCCATGCCACCATTGTCTACTCCACCAAGACAAGGTTCTCCATTTCCATCTGCTTGTGCTTGTTCTTCATCTCCTAGACAAGCTTTGCCACCACACTTGCAACAAAGAATTGCTACTCATCCATGTTACTCTGAAGCTGCTCATCATCATTATGCCAGAATGCATGTTGCTGTTGCTCCAGCTTGTAACATTCAATGTAACTACTGCAACAGAAAGTTCGATTGCGCTAATGAATCTAGACCAGGTGTTGTCTCTGAATTATTGACTCCAGCTGAAGCAGCTCACAAGGTTTTGGTTATTGCTGGTAAAATTCCACAATTGACCGTTGTTGGTATTGCAGGTCCAGGTGATCCATTGGCTAATCCAAAACAAACTTTTGAAACCTTCGCCAGAATT…
bacteria	cyanobacteria	Nostoc azollae (strain 0708) (Anabaena azollae)	D7E3U6	479	53.1	56.3	6.39	38.79	YES	YES	MTLPATGLLTSSEQELNIKQAKSGGCGCDSSTALEMDEKVKERIAKHPCYSEEAHHHYARMHVAVAPACNIQCNYCNRKYDCANESRPGVVSELLTPEEAAHKVLVIAGKIPQMTVLGVAGPGDPLANPEKTFRTFELIADKAPDIKLCLSTNGLMLPEYIDRIKQLNIDHVTITLNTIDPEIGAQIYAWVHYKRKRYKGVEGAKILLEKQLEGLQALKEADILCKVNSVMIPGINDHHLVEVNKMIRENGAFLHNIMPLISAPEHGTHFGLTHQRGPTGKELKEVQDNCSGNMKMMRHCRQCRADAVGLLGEDRSQEFTKEKFLEMSPEYNLETRQEVHQGIEKFREAIKLAKAKVQTAKEVANSPKILVAVATKGGGLVNQHFGHVKEFQVYEVDGN…	GGATCCATGACTTTGCCAGCTACTGGTTTGTTGACTTCTTCTGAACAAGAGTTGAACATCAAGCAAGCTAAATCTGGTGGTTGTGGTTGTGATTCTTCTACTGCTTTGGAAATGGACGAAAAGGTCAAAGAAAGAATTGCTAAGCACCCATGCTATTCTGAAGAGGCTCATCATCATTATGCCAGAATGCATGTTGCTGTTGCTCCAGCTTGTAACATTCAATGTAACTACTGCAACAGAAAGTACGATTGCGCTAATGAATCTAGACCAGGTGTTGTCTCTGAATTATTGACTCCAGAAGAAGCTGCTCACAAGGTTTTGGTTATTGCTGGTAAAATTCCACAGATGACCGTTTTAGGTGTTGCTGGTCCAGGTGATCCATTGGCTAATCCAGAAAAA…
bacteria	cyanobacteria	Cyanothece sp. (strain PCC 7425)	B8HWE0	495	55.2	58.4	6.71	40.93	YES	YES	MTPPPSLLTPSAGPPEAKSGGCGCTSTNPAPQLDQRLQERIAKHPCYSEEAHHHYARMHVAVAPACNIQCNYCNRKYDCANESRPGVVSELLTPEEAAHKVLVIAGKIPQMTVLGIAGPGDPLANPDKTFRTFELIAEKAPDIKLCLSTNGLMLPEYIDRIKQLNVDHVTITINMVDPEIGAKIYPWIRWKRKRFTGVEAARILHERQMESLQALKEADILCKVNSVMIPGINDEHLVEVDRVIREKGAFLHNIMPLISAPEHGTHFGLTGQRGPTPAELKKLQDECADSNMKMMRHCRQCRADAVGLLGEDRSQEFTKDKFMEMAPQYDVELRQEVQQGIEQFKEQIKLAKAKVKPSQKVKNSAKILVAVATKGGGIVNQHFGHAKEFQIFEVDANEA…	GGATCCATGACTCCACCACCATCTTTGTTGACTCCATCTGCTGGTCCACCTGAAGCTAAATCTGGTGGTTGTGGTTGTACTTCTACTAATCCAGCTCCACAATTGGACCAAAGATTGCAAGAAAGAATTGCTAAGCACCCATGCTATTCTGAAGAGGCTCATCATCATTATGCCAGAATGCATGTTGCTGTTGCTCCAGCTTGTAACATTCAATGTAACTACTGCAACAGAAAGTACGATTGCGCTAATGAATCTAGACCAGGTGTTGTCTCTGAATTATTGACTCCAGAAGAAGCTGCTCACAAGGTTTTGGTTATTGCTGGTAAAATTCCACAGATGACCGTTTTAGGTATTGCAGGTCCAGGTGATCCATTGGCTAATCCAGATAAGACTTTCAGA…
bacteria	d-proteobacteria	Geobacter sulfurreducens (strain PCA)	Q749E4	290	31.2	34.4	7.17	37.64	YES	-	MATSCDQLKKIQGHPCFGGNHHKNGRMHLAVAPRCNIKCGYCSRKHDCANESRPGVTSRLLTPDEAIVKVREVMASPVVGPIIKVIGIAGPGDPLANEETFETFRLVGEEFPHLIKCMSTNGLLLPESIDRLHDLGLHSLTVTLNALDPAVGSRIYGHILYHGTVYRGEEGARILIENQLEGIRRAVGLGMTVKVNTVLIPGINDGQVSDIGRTVKEFGAFVMNIMPLIPQAELAHVVPPTPKELDVVRRANEAVIGQFKHCRQCRADAVGLIGAELTVGESACALPPAP	GGATCCATGGCTACCTCTTGTGATCAGTTGAAGAAGATTCAAGGTCATCCATGTTTCGGTGGTAATCATCATAAGAACGGTAGAATGCATTTGGCTGTTGCTCCAAGATGTAACATTAAGTGTGGTTACTGTTCCAGAAAGCACGATTGTGCTAATGAATCTAGACCAGGTGTTACTTCTAGACTGTTGACTCCAGATGAAGCTATCGTTAAGGTTAGAGAAGTTATGGCTTCTCCAGTTGTTGGTCCAATTATCAAGGTTATTGGTATTGCTGGTCCAGGTGATCCATTGGCAAATGAAGAAACTTTTGAAACCTTCAGGTTGGTCGGTGAAGAATTTCCACATTTGATTAAGTGCATGTCCACCAACGGTTTGTTGTTGCCAGAATCTATTGATAGA…
bacteria	d-proteobacteria	Syntrophobacter fumaroxidans (strain MPOB)	A0LH03	423	45.8	49	8.44	36.92	YES	-	MKETLDLSRHPCFNAAVKGSYGRVHLPVAARCNIRCNYCNRKYDCVDESRPGVTSALLSPTLACRYLERVLEREPRIAVAGIAGPGDPFAEPGKTLQVMRSLRERFPRLLLCLSTNGLGIGDHLDGIVKIGISHVTITVNAVDPGVGMKIYSWVRDGKVIYRGLKGAQLLLERQLNAIEGLKRRGVTVKVNTIVVPSINDGHVEAVARRMGELGVDVLNCMPMHPNKDTPFEHIAEPGREMIEEIRATAGKYLPQMRHCARCRADAVGLLGEDRGEGARESLTECAGLPAGSVERPYVAVATMEGLLVNQHLGEAHRFQIWSRAGDGYRCVEERAAPEPGGGIQRWTRLAEMLGDCRAVLVAGIGDNPAVVLREAGVQPIELNGFIEPALDAVFSGHGL…	GGATCCATGAAGGAAACCTTGGATTTGTCCAGACATCCATGTTTTAATGCTGCTGTTAAGGGTTCTTACGGTAGAGTTCATTTGCCAGTTGCTGCTAGATGTAACATTAGATGCAACTACTGCAACAGAAAGTACGATTGCGTTGATGAATCTAGACCAGGTGTTACTTCTGCTTTGTTGTCTCCAACTTTGGCTTGTAGATACTTGGAAAGAGTCTTAGAAAGAGAACCTAGAATTGCTGTTGCTGGTATTGCTGGTCCAGGTGATCCATTTGCTGAACCAGGTAAAACTTTACAGGTCATGAGATCCTTGAGAGAAAGATTTCCAAGGTTGTTGTTGTGCTTGTCTACCAACGGTTTAGGTATTGGTGATCATTTGGATGGTATCGTCAAGATCGGT…
bacteria	d-proteobacteria	Geobacter metallireducens (strain GS-15)	Q39XV1	290	31.6	34.8	8.08	41.69	YES	-	MATSCDQLKKIQGHPCFGGNHHKNGRMHLAVAPRCNIKCGYCTRRHDCANESRPGVTSRLITPAEAIAKVREVMASSVMGPIIKVIGIAGPGDPLANEETFETFRLVGEEFPHLMKCMSTNGLLLPDAIERLHQLDLHSLTVTLNALDPAVGARIYGHISYQGQVFRGVEAAEILVANQLEGIRRAVGYGMTVKVNTVYIPGVNEEQVPLIGRKIKELGAFVMNIMPLIPQADFAHISPPPPEELDRVRQRNESIIGQFKHCRQCRADAVGLIGRDATVTESGTPLTVAV	GGATCCATGGCTACCTCTTGTGATCAGTTGAAGAAGATTCAAGGTCATCCATGTTTCGGTGGTAATCATCATAAGAACGGTAGAATGCATTTGGCTGTTGCTCCAAGATGTAACATTAAGTGTGGTTACTGTACTAGAAGGCATGATTGTGCTAATGAATCTAGACCAGGTGTTACCTCTAGATTGATTACTCCAGCTGAAGCTATTGCCAAGGTTAGAGAAGTTATGGCTTCTTCTGTTATGGGTCCAATCATTAAGGTTATTGGTATTGCTGGTCCAGGTGATCCATTGGCAAATGAAGAAACTTTTGAAACCTTCAGGTTGGTCGGTGAAGAATTTCCACATTTGATGAAGTGTATGTCCACCAACGGTTTGTTGTTGCCAGATGCTATTGAAAGA…
bacteria	firmicutes	Ruminococcus albus SY3	A0A011UI98	293	32.5	35.7	5.56	45.46	YES	-	MAISYEELTTKHPCFARGEKNGSGRIHLPISPSCNIECRFCERSFNNYEIRPGVSRTVITPEEALDAIRRALEVCPDIHVAGIAGPGDTLASPYALETFKLIKEEYPELVKCMSTNGLLLAEKAQEILDVGIDSLTVTVNAVDPEIEAKLNDGIIWHGKHYTGVEAAKILIEQQLKGIKILSDAGMTLKVNTVFVPEINGDHIEEVARTVAEAGATIYNIIPLIPNHKLKDCREPDCVELERVILKASKYIDVFRHCQRCRADAVGIPGGKDYGEEIYQNLQRLTRKDTFSHG	GGATCCATGGCCATCTCTTACGAAGAATTGACTACCAAACATCCATGTTTCGCTAGAGGTGAAAAAAACGGTTCTGGTAGAATTCACTTGCCAATTTCTCCATCCTGTAACATCGAATGTAGATTCTGCGAAAGGTCCTTCAACAACTACGAAATTAGACCAGGTGTTTCTAGAACCGTTATTACTCCTGAAGAAGCTTTGGACGCTATTAGAAGGGCTTTAGAAGTTTGCCCAGATATTCATGTTGCTGGTATTGCTGGTCCAGGTGATACTTTGGCTTCTCCATATGCTTTGGAAACCTTCAAGTTGATCAAAGAAGAATACCCAGAACTGGTCAAGTGTATGTCTACTAATGGTTTGTTGTTGGCTGAAAAGGCCCAAGAAATTTTGGATGTTGGT…
bacteria	firmicutes	Paenibacillus sabinae	E1ABV1	458	50.5	53.7	6.48	36.77	YES	YES	MKPQPTSCLSNAAEDDISRHPCYSEEAHRFFARMHIPVAPACNIQCNYCNRKFDCVNESRPGVVSEVLTPEQAERKVKGVAAQLMQLSVVGIAGPGDPLANADKTFDTFARVRKHVPDVMLCLSTNGLTLYRHIDRIVELGINHVTITINAIDPDVGKEIYPWVFDEGVRYEGREAAALLISRQLQGVEALAKQGILVKVNSIMIPGVNDQHLVEVSKKVKELGATLHNVTPLIIAPGSQYEKDGRKAPRPRELNALQQQLSEGGTKLMRHCRQCRADAVGLLGQDRNQDFQLETMEADPVVDLDARSQFQEELDAKIRQRVIAKQNRQNILDENKKTRVAVASRGGDKVNQHFGHATEFMIFDTDGAEVEFVGIRKIQAYCHGTADCNGDKGETLQEI…	GGATCCATGAAGCCACAACCTACATCTTGTTTGTCTAATGCTGCCGAAGATGATATCTCTAGACATCCATGTTATTCCGAAGAAGCCCATAGATTTTTCGCCAGAATGCATATTCCAGTTGCTCCAGCTTGTAACATTCAATGTAACTACTGCAACAGAAAGTTCGACTGCGTTAATGAATCTAGACCAGGTGTTGTTTCTGAAGTTTTGACTCCAGAACAAGCTGAAAGAAAGGTTAAGGGTGTTGCTGCTCAATTGATGCAATTGTCTGTTGTTGGTATTGCTGGTCCAGGTGATCCATTGGCTAATGCTGATAAGACTTTTGATACCTTCGCCAGAGTTAGAAAACACGTTCCAGATGTTATGTTGTGCTTGTCTACTAATGGTTTGACCTTGTAC…
bacteria	g-proteobacteria	Azotobacter vinelandii (strain DJ)	C1DMB1	503	54.7	57.9	5.84	44.58	YES	YES	MELSVLGQNNGGQHSAGGCSSSSCGSTHDQLSHLPENIRAKVQNHPCYSEEAHHYFARMHVAVAPACNIQCHYCNRKYDCANESRPGVVSEVLTPEQAVKKVKAVAAAIPQMSVLGIAGPGDPLANPKRTLDTFRMLSEQAPDIKLCVSTNGLALPECVEELAKHNIDHVTITINCVDPEIGAKIYPWIYWNNKRIRGVKAAKILIEQQQKGLEMLVARGILVKVNSVMIPGVNDEHLKEVSKIVKAKGAFLHNVMPLIAEPEHGTFYGVMGQRSPEPEELQDLQDACAGDMNMMRHCRQCRADAVGMLGEDRGDEFTLDKIESMEIDYEAAMVKRAAIHAAIKEELDEKAAKKERLAGLSVASVQNGTSGRYRPVLMAVATSGGGLINQHFGHATEFL…	GGATCCATGGAATTGTCTGTCTTGGGTCAAAACAATGGTGGTCAACATTCTGCTGGTGGTTGTTCTTCTTCATCTTGTGGTTCTACTCACGATCAATTGTCTCATTTGCCAGAAAACATTAGAGCCAAGGTTCAAAACCATCCATGCTATTCTGAAGAAGCCCATCATTACTTTGCTAGAATGCATGTTGCTGTTGCTCCAGCTTGTAACATTCAATGTCATTACTGCAACAGAAAGTACGATTGCGCTAATGAATCTAGACCAGGTGTTGTTTCTGAAGTCTTGACTCCAGAACAAGCTGTTAAGAAAGTTAAGGCTGTTGCTGCTGCTATTCCACAAATGTCTGTTTTAGGTATTGCTGGTCCAGGTGATCCATTGGCTAATCCAAAAAGAACTTTG…
bacteria	g-proteobacteria	Pseudomonas stutzeri (Pseudomonas perfectomarina)	Q93JV6	504	54.6	57.8	5.27	39.31	YES	YES	MELNVLGQSEAGPTAGGGCSAGSCGSSDDQLAHLPEHIREKVHNHPCYSEEAHHYFARMHVAVAPACNIQCHYCNRKYDCANESRPGVVSELLEPVQAVKKVKAVAATIPQMTVLGIAGPGDPLANPQRTFETFRMLSEQAPDIKLCVSTNGLALPDCVDELAKHNIDHVTITINCVDPDIGAEIYPWIYLEQQAHPWAQGAKILIERQQKGLEMLVERGILVKVNSVLIPGVNDEHLKEVSRIVKAKGAFLHNVMPLIAEAEHGTFYGVMGQRSPEPEELQDLQDACAGDMNMMRHCRQCRADAVGLGEDRGDEFTLDKIESMDVDYEAAMVKRAAIHAAIKEELDERAAKKARLATPSAAQLTGTVDKGHRPVLMAVATSGGGLVNQHFGHAREFLV…	GGATCCATGGAATTGAACGTCTTGGGTCAATCTGAAGCTGGTCCAACTGCTGGTGGTGGTTGTTCTGCTGGTTCTTGTGGTTCTTCTGATGATCAATTGGCTCATTTGCCAGAACACATCAGAGAAAAGGTTCATAACCATCCATGCTACTCTGAAGAAGCTCATCATTACTTTGCTAGAATGCATGTTGCTGTTGCTCCAGCTTGTAACATTCAATGTCATTACTGCAACAGAAAGTACGATTGCGCTAATGAATCTAGACCAGGTGTTGTCTCTGAATTATTGGAACCAGTTCAAGCCGTTAAGAAGGTTAAGGCTGTTGCTGCTACTATTCCACAAATGACTGTTTTGGGTATTGCTGGTCCAGGTGATCCATTGGCTAATCCACAAAGAACTTTC…
bacteria	chloroflexi	Roseiflexus sp. (strain RS-1)	A5USK4	313	34.4	37.6	8.67	41.98	YES	-	MDASSAGSCQGVCFPNIDLSTHPCYSRAAHFRFGRIHVPVAPRCNIQCNYCIRRYACPNENRPGVTMRVVSPDEALQTVRHAVARDPRLRVLGVAGPGDALANNATLTTFERARDEFPHLIRCLSTNGLLLPDQIDAIEQAGITTLTITINAVDPAIAEQIYAHVRYRGKTYRGREACTLLLRNQLTGLREAALRGMAVKVNSVLIPGVNDHHLIDVARTVKDHGAYIMNIIPLMPLAKFAHLPEPSPALVNRVRDECATVIEQFRNCQRCRADAIGVPGEEGCGAGERVCIPKFLAQRKEQRDAVQMQSDPA	GGATCCATGGATGCTTCTTCTGCTGGTTCTTGTCAAGGTGTTTGTTTCCCAAACATTGACTTGTCTACTCATCCATGTTATTCCAGAGCTGCTCATTTTAGATTCGGTAGAATTCATGTTCCAGTTGCTCCAAGATGTAACATCCAATGTAACTACTGCATTAGAAGATACGCTTGCCCAAACGAAAACAGACCAGGTGTTACTATGAGAGTTGTTTCTCCAGATGAAGCCTTGCAAACTGTTAGACATGCTGTTGCTAGAGATCCAAGATTGAGAGTTTTGGGTGTTGCTGGTCCAGGTGATGCTTTGGCTAACAATGCTACTTTGACTACTTTTGAAAGGGCCAGAGATGAATTCCCACATTTGATTAGATGTTTGTCCACCAACGGTTTGTTGTTG…
